# Supplementary material for: Selected Polyphenols of Polish Poplar Propolis as a Key Component Shaping Its Antibacterial Properties—In Vitro and In Silico Approaches
Source: Molecules. 2025 May 3;30(9):2036. doi: 10.3390/molecules30092036 (PMC12073398; doi:10.3390/molecules30092036)
Supplement: Supplementary file 1 [file molecules-30-02036-s001.zip]

Archive with 1 entries (1 files):
- molecules-3597650-supplementary.pdf
